# Supplementary material for: Sensitive detection of minimal residual disease and immunotherapy targets by multi-modal bone marrow analysis in high-risk neuroblastoma – a multi-center study
Source: J Exp Clin Cancer Res. 2025 Aug 2;44:224. doi: 10.1186/s13046-025-03481-w (PMC12317575; doi:10.1186/s13046-025-03481-w)
Supplement: Supplementary file 6 — Supplementary Material 6. [file 13046_2025_3481_MOESM6_ESM.xlsx]

## Sheet: Figure 1E
	Infiltration [log %]
Technique	AIPF / RT-qPCR / CM Histology
	+ / + / +	+ / + / -	+ / - / -
		8.88889e-05	0.000101
	64.2424	0.000295567	4.37e-05
	0.0260417	0.0025567	2.13e-05
	16.8671	0.00858025	3.73e-05
	0.00676856	0.0642683
	63.7815	6.28931e-05
	17.2593	8.96861e-05
	54.5556	3.73134e-05
	7.18133e-05	0.000462963
	69.6746	7.93651e-05
		0.00147368
	0.0131765	0.00383234
	90	0.00307692
	5	0.000291262
	16	0.00144876
	0.000223048	0.000227848
	1.59098	1.88679e-05
	0.00337553
	9.70874e-05	0.000186
	0.000115607
	0.000386266	0.000177419
	0.00610039	4.81e-05
	19.1552	0.0102557
	0.00106299	0.000107
	7.35294e-05	0.000157303
	2.5	0.00121535
	0.000280374	0.00280788
	1	1.98413e-05
	7.5	0.00229167
	0.000522388	6.62252e-05
	0.000188679	0.000323887
	0.0419403	0.0012987
	0.0273134	2.42131e-05
	4.94265	0.00969529
	0.00977778	0.000131827
	6.73401e-05	6.72646e-05
	0.000773481	7.75194e-05
	0.000884956	0.000647482
	0.0259542	0.00238
	0.000240964
	5.49451e-05
	9.61538e-05
	0.00454546
	0.00336658
	0.5
	0.000823529
	0.00142202
	0.000288462
	0.000102041
	3.78788e-05
	0.0111842
	59.2818
	0.0009375
	1.41879
	7.5
	83.5873
	0.000415225
	1.37344
	0.0320158
	2.57069e-05
	6.60066e-05
	0.0478469

## Sheet: Figure 1F
	Infiltration [log %]
Technique	AIPF / RT-qPCR / CM Histology
	+ / + / +	- / + / +	+ / + / -	- / + / -
	74.645	0.006536	0.0944886	0.325941
	341.112	0.00880225	0.00566518	3.00376e-05
	0.319795	0.0992865	0.528769	0.0122435
	157.879	0.523368	0.0413471	0.451572
	0.259801	20.8254	0.160734	0.00819215
	234.634	0.0482103	0.198198	9.1278e-05
	101.419	0.0200666	6.17445e-05	0.389164
	105.354	0.0166741	1.60541e-05	0.165912
	0.0241233	0.0647588	9.5331e-05	0.00111048
	264.318	0.000184072	1.08231	0.0121643
	153.872	0.0155942	8.29765e-05	6.9295e-06
	0.203099	2.3727	0.000475664	0.0100357
	1.34325	0.00023048	0.00017849	0.477737
	194.773	5.15784	1.53638	0.0113557
	39.3556	0.0699089	0.27218	0.00011966
	58.1841	0.093914	0.0990573	0.00524258
	76.9016	0.00357385	0.404193	0.0275456
	0.00900911	0.628683	0.00691115	5.80249e-05
	19.6292	0.000117717	9.19849e-05	5.67289e-05
	0.0494215	0.0246309	0.144918	0.00760756
	0.273239	0.000442011	0.99159	0.00589198
	0.102675	0.120004	0.0128302	0.00966557
	0.012506	0.0122398	1.87631e-05	0.941583
	0.250679	0.398437	0.753568	0.00951172
	20.4394	0.0923614	0.00537655	0.0134699
	0.166981	0.00362857	5.80856e-05	0.00163678
	5.27934e-05	0.103645	4.26152e-05	3.0359e-05
	7.42619	0.0189141	7.08674e-05	2.30067e-05
	0.0809023	5.06048e-05	0.00162034	0.00222525
	29.9703	0.344707	0.264784	8.8373e-06
	5.94761	5.84808e-05	0.00818934	0.000155842
	0.149504	0.0695038	4.80204e-05	0.207427
	0.479676	0.00464358		0.00639911
	11.7177	0.000490243		0.000144665
	8.83499	0.433026		0.00798647
	35.4436	0.0539238		8.36456e-05
	0.196169	0.012669		1.49922
	0.960402	0.0199776		0.000108924
	0.441682	0.0132478		0.00295661
	0.0401032	0.149136		0.000228624
	0.389036			7.86953e-05
	0.00711407			2.91894e-05
	0.018864			0.00350259
	0.327128			8.33905e-05
	0.246913			0.00730483
	3.74575			9.35452e-05
	1.81135			0.230615
	0.0341256			5.29256e-05
	0.0100485			2.13545e-05
	0.00393014			4.30125e-05
	0.00765793			0.000314376
	0.0067782			0.190107
	0.472984			0.00462772
	40.7758			0.00829859
	0.00884066			0.990144
	19.2975			0.000119774
	26.487			0.402076
	147.326			0.0929674
	0.167895			8.32357e-05
	26.4922			0.444763
	2.96108			0.00486138
	0.00932625			0.000239446
	0.00530592			1.25999e-05
	0.555796			0.214433
				6.36334e-05
				3.21164e-05
				4.92812e-05
				1.46692e-05
				0.00022341
				1.34886
				3.14939e-05
				0.300204
				1.21183e-05
				2.50806e-05
				1.0463e-05
				0.00408284
				0.00713713
				0.339306
				0.00013357
				0.000427829

## Sheet: Figure 2A
	Positive samples [number]
	RT-qPCR one side positive	RT-qPCR both sides positive	AIPF one side positive	AIPF both sides positive
AIPF & RT-qPCR positive	8	86
			32	57
RT-qPCR positive	61	46
AIPF positive			3	1

## Sheet: Figure 2B
RT-qPCR-ADRN [% rel to IMR32]
Bilateral positive		Unilateral positive
RT-qPCR-ADRN	AIPF	RT-qPCR-ADRN	AIPF
0.451572	7.1813e-05	8.8373e-06	0.00610039
4.30125e-05	90	0.0100357	0.00336658
8.36456e-05	63.7815	0.325941	0.000223048
6.36334e-05	5	0.00011966	0.000107
0.000427829	16.8671	0.0121643	0.000135747
9.1278e-05	69.6746	2.50806e-05	3.73134e-05
0.0122435	64.2424	6.9295e-06	6.73401e-05
0.00966557	17.2593	0.000119774	7.35294e-05
0.00819215	54.5556	0.0113557	8.88889e-05
0.00295661	16	1.0463e-05	0.000115607
7.86953e-05		0.00408284	1.98413e-05
0.165912		0.941583	2.13e-05
0.00730483		0.00163678	3.73e-05
0.339306	1.59098	1.21183e-05	9.70874e-05
0.214433		0.00589198	0.0131765
0.0134699	0.00082353	0.00760756	0.00147368
0.402076	0.00106299	0.207427	0.000415225
0.000228624	0.0320158	0.00222525	0.000462963
0.0929674	0.00977778	0.000144665	0.000323887
8.33905e-05	0.0478469	9.35452e-05	0.00337553
2.13545e-05	59.2818	0.00829859	0.000157303
0.00798647	2.5	2.91894e-05	0.000240964
1.49922	83.5873	0.990144	0.000295567
0.389164	4.94265	0.000108924	8.96861e-05
0.000314376	1.37344	0.190107	0.00307692
3.0359e-05	1.41879	3.00376e-05	6.72646e-05
0.000155842	0.00038627	2.30067e-05	6.28931e-05
1.34886	0.0259542	0.477737	6.60066e-05
0.00022341	0.00077348	0.00639911	6.62252e-05
0.230615	0.00010204	0.00111048	1.88679e-05
5.29256e-05	0.0009375	1.25999e-05	2.42131e-05
0.444763	0.00028037	1.46692e-05	2.57069e-05
0.120004	7.9365e-05	8.32357e-05	3.78788e-05
0.000184072	0.00383234	0.300204	4.37e-05
0.0482103	0.0642683	0.000239446	5.49451e-05
0.0132478	0.00029126	5.80249e-05	1e-07
0.00362857	0.0025567	3.14939e-05
0.00357385	6.5789e-05	4.92812e-05
0.093914	0.00022785	0.00013357
0.0992865	0.00144876	0.00486138
0.398437	0.00858025	0.00524258
0.523368	0.00017742	0.0275456
0.433026	0.00013183	3.21164e-05
0.0699089	0.00121535	5.67289e-05
0.103645	0.00969529	5.06048e-05
0.0539238	0.0102557	0.0155942
0.628683	0.00280788	0.0923614
20.8254	0.00064748	0.006536
0.0695038		0.00023048
0.000490243	0.00229167	5.84808e-05
0.000117717	0.00028846	0.00537655
0.00880225	0.00676856	0.0990573
0.0166741	0.000186	8.29765e-05
0.0647588	0.00238	1.87631e-05
5.15784	19.1552	7.08674e-05
0.012669	7.5	9.5331e-05
0.00464358		9.19849e-05
2.3727	4.81e-05	0.753568
0.344707	0.000101	4.80204e-05
0.000442011		1.08231
0.0189141		0.00017849
0.0944886		0.264784
0.160734		4.26152e-05
0.00691115		0.404193
0.000475664		0.00162034
0.528769		0.198198
0.00818934		1.60541e-05
0.00566518		0.00393014
5.80856e-05		0.00711407
0.0128302
6.17445e-05
1.53638
0.99159
0.27218
0.0413471
19.2975
341.112
264.318
39.3556
0.00884066
0.00765793
153.872
194.773
26.4922
147.326
1.34325
19.6292
0.0241233
35.4436
0.555796
3.74575
0.167895
0.00530592
0.00932625
0.00900911
234.634
101.419
105.354
7.42619
0.441682
58.1841
0.196169
0.389036
74.645
157.879
0.166981
0.012506
0.0809023
0.0341256
40.7758
76.9016
2.96108
0.0494215
0.203099
0.273239
0.102675
5.27934e-05
0.960402
0.250679
0.0067782
0.018864
0.319795
29.9703
1.81135
11.7177
0.149504
0.479676
0.0401032
0.472984
26.487
8.83499
0.327128

## Sheet: Figure 3A
DE		RE1		RE2		RE5		RE6		RE7		Event
RT-qPCR-ADRN	AIPF	RT-qPCR-ADRN	AIPF	RT-qPCR-ADRN	AIPF	RT-qPCR-ADRN	AIPF	RT-qPCR-ADRN	AIPF	RT-qPCR-ADRN	AIPF	RT-qPCR-ADRN	AIPF
[% rel to IMR32]	[% DTC]	[% rel to IMR32]	[% DTC]	[% rel to IMR32]	[% DTC]	[% rel to IMR32]	[% DTC]	[% rel to IMR32]	[% DTC]	[% rel to IMR32]	[% DTC]	[% rel to IMR32]	[% DTC]
341.112	64.2424	2.3727	0.00383234	35.4436	4.94265	20.8254	0.0642683	0.404193		0.198198		157.879	16.8671
264.318	69.6746	0.327128	9.6154e-05	5.15784	0.00307692	1.08231		0.250679	0.00610039	0.00222525		74.645
234.634	63.7815	0.528769		1.53638		0.99159		0.207427		0.00111048		19.6292	1.59098
194.773	90	0.523368	0.00858025	1.49922		0.960402	6.734e-05	0.0275456		0.000144665		11.7177	0.0419403
153.872		0.479676	0.00018868	0.990144		0.753568		0.0100357		5.67289e-05		8.83499	0.0273134
147.326	83.5873	0.433026	0.00969529	0.628683	0.00022785	0.477737		0.00639911		3.21164e-05		5.94761	7.5
105.354	54.5556	0.398437	0.0102557	0.451572		0.444763		0.00524258		1.60541e-05		2.96108	0.0320158
101.419	17.2593	0.300204		0.389164		0.325941		0.00486138				1.34325
76.9016		0.273239	9.7087e-05	0.319795	0.0260417	0.27218		0.00162034				0.402076
58.1841	16	0.259801	0.00676856	0.190107		0.264784		4.26152e-05				0.339306
40.7758	59.2818	0.230615		0.160734		0.203099	0.0131765					0.166981	0.00106299
39.3556	5	0.214433		0.120004	0.00017742	0.0413471						0.165912
29.9703	1	0.167895	0.00041522	0.103645	0.00121535	0.000314376						0.0923614	0.000107
26.4922	1.37344	0.149504	0.00052239	0.0944886		0.000239446						0.0695038	0.00032389
26.487	7.5	0.144918		0.0647588	0.00046296	0.00017849						0.012506	0.00038627
20.4394	19.1552	0.102675	0.00011561	0.0539238	0.00013183	0.000155842						0.0122398	4.81e-05
19.2975	1.41879	0.0992865	0.0025567	0.0482103	6.2893e-05	0.00013357						0.0121643
7.42619	2.5	0.0809023	0.00028037	0.0246309	0.000186	0.00011966						0.0113557
3.74575	0.00336658	0.0699089	0.00029126	0.0241233	7.1813e-05	8.36456e-05						0.00951172
1.81135	0.5	0.0494215	0.00337553	0.0199776	7.7519e-05	5.80249e-05						0.00819215
0.555796	0.0478469	0.0401032	0.00088496	0.0134699		5.29256e-05						0.00730483
0.472984	0.0111842	0.0341256	0.00082353	0.012669	6.7265e-05	5.06048e-05	1.9841e-05					0.00713713
0.441682	0.00077348	0.0200666	8.9686e-05	0.0122435		4.92812e-05						0.00711407	0.00024096
0.389036	0.0259542	0.018864	5.4945e-05	0.00966557		4.80204e-05						0.00462772
0.344707	0.00229167	0.0166741	3.7313e-05	0.00932625	2.5707e-05	3.14939e-05						0.00408284
0.246913	0.00454545	0.0128302		0.00464358	0.0012987	3.0359e-05						0.00350259
0.196169	0.00977778	0.00900911	0.00022305	0.00023048	0.00013575	3.00376e-05						0.00295661
0.0990573		0.00880225	0.00029557	0.000184072	7.9365e-05	2.30067e-05						0.000490243	2.4213e-05
0.0929674		0.00818934		0.000108924								0.000475664
0.0189141	0.00280788	0.00798647		9.5331e-05								0.000119774
0.0155942	0.00147368	0.00760756		9.35452e-05								9.1278e-05
0.0132478	0.00064748	0.006536	8.8889e-05	9.19849e-05								8.33905e-05
0.0100485	0.00142202	0.00566518		6.17445e-05								7.86953e-05
0.00884066	0.0009375	0.00530592	6.6007e-05	5.27934e-05	7.3529e-05							2.50806e-05
0.00829859		0.00393014	0.00028846	4.30125e-05								1.46692e-05
0.00765793	0.00010204	0.00022341		8.8373e-06								1.0463e-05
0.00691115		8.32357e-05										6.9295e-06
0.0067782	3.7879e-05	8.29765e-05											0.000101
0.00537655		7.08674e-05											2.13e-05
0.00362857	0.0001573	5.80856e-05
0.000442011		2.91894e-05
0.000427829		2.13545e-05
0.000228624		1.87631e-05
6.36334e-05
5.84808e-05	6.6225e-05
1.25999e-05
							4.37e-05

## Sheet: Figure 3A heatmap
	DE qPCR	DE AIPF	RE1 qPCR	RE1 AIPF	RE2 qPCR	RE2 AIPF	RE5 qPCR	RE5 AIPF	RE6 qPCR	RE6 AIPF	RE7 qPCR	RE7 AIPF	event qPCR	event AIPF
Number of positive cases	46	37	44	26	37	19	28	5	10	1	7	0	38	17
Number of negative cases	4	14	15	33	30	48	36	59	18	27	32	39	35	56

## Sheet: Figure 3B
	RT-qPCR	AIPF
	[% rel to IMR32]	[% DTC]
DE	194.773	90
RE1	0.0200666	8.96861e-05
RE2	0.0647588	0.000462963
RE2	4.30125e-05	1e-07
RE5	1e-07	1e-07
RE5	1e-07	1e-07
RE6	1e-07	1e-07
RE7	1e-07	1e-07
Event	19.6292	1.59098

## Sheet: Figure 3C
Infiltration
RT-qPCR-ADRN	AIPF
[% rel to IMR32]	[% DTC]
76.9016	0
0.0990573	1e-07
1e-07	1e-07
1e-07	1e-07
1e-07	1e-07
1e-07	1e-07
1e-07	1e-07
0.000228624	1e-07
1.25999e-05	1e-07
6.36334e-05	1e-07
0.000427829	1e-07
0.0929674	1e-07
0.00537655	1e-07
0.00691115	1e-07
0.00829859	1e-07
0.0067782	3.78788e-05
5.84808e-05	6.62252e-05
0.00765793	0.000102041
0.00362857	0.000157303
0.0132478	0.000647482
0.441682	0.000773481
0.00884066	0.0009375
0.0100485	0.00142202
0.0155942	0.00147368
0.344707	0.00229167
0.0189141	0.00280788
3.74575	0.00336658
0.246913	0.00454546
0.196169	0.00977778
0.472984	0.0111842
0.389036	0.0259542
0.555796	0.0478469
1.81135	0.5
29.9703	1
26.4922	1.37344
19.2975	1.41879
7.42619	2.5
39.3556	5
26.487	7.5
58.1841	16
101.419	17.2593
20.4394	19.1552
105.354	54.5556
40.7758	59.2818
234.634	63.7815
341.112	64.2424
264.318	69.6746
147.326	83.5873
194.773	90
0.000442011
153.872
1e-07	0
1.34325	0
1e-07	1e-07
1e-07	1e-07
1e-07	1e-07
1e-07	1e-07
1e-07	1e-07
1e-07	1e-07
1e-07	1e-07
1e-07	1e-07
1e-07	1e-07
1e-07	1e-07
1e-07	1e-07
1e-07	1e-07
1e-07	1e-07
1e-07	1e-07
1e-07	1e-07
1e-07	1e-07
1e-07	1e-07
1e-07	1e-07
1e-07	1e-07
1e-07	1e-07
1e-07	1e-07
1e-07	1e-07
1e-07	1e-07
1e-07	1e-07
1e-07	1e-07
1e-07	1e-07
1e-07	1e-07
1e-07	1e-07
1e-07	1e-07
6.9295e-06	1e-07
1.46692e-05	1e-07
8.33905e-05	1e-07
0.165912	1e-07
1.0463e-05	1e-07
2.50806e-05	1e-07
0.00295661	1e-07
9.1278e-05	1e-07
7.86953e-05	1e-07
0.000475664	1e-07
0.000119774	1e-07
0.00408284	1e-07
0.00462772	1e-07
0.00730483	1e-07
0.00819215	1e-07
0.00951172	1e-07
0.0113557	1e-07
0.0121643	1e-07
0.339306	1e-07
0.402076	1e-07
1e-07	1e-07
1e-07	1e-07
1e-07	1e-07
0.00350259	1e-07
1.34886	1e-07
0.00713713	1e-07
1e-07	2.13e-05
0.000490243	2.42131e-05
0.0122398	4.81e-05
1e-07	0.000101
0.0923614	0.000107
0.00711407	0.000240964
0.0695038	0.000323887
0.012506	0.000386266
0.166981	0.00106299
8.83499	0.0273134
2.96108	0.0320158
11.7177	0.0419403
19.6292	1.59098
5.94761	7.5
157.879	16.8671
74.645
1e-07	1e-07
1e-07	1e-07
1e-07	1e-07
1e-07	1e-07
1e-07	1e-07
1e-07	1e-07
1e-07	1e-07
1e-07	1e-07
1e-07	1e-07
0.941583	1e-07
1.21183e-05	1e-07
0.00163678	1e-07
0.00589198	1e-07
0.000117717	1.88679e-05
1e-07	3.73e-05
0.00357385	6.57895e-05
0.093914	0.00144876
1e-07	1e-07
8.29765e-05	1e-07
1.87631e-05	1e-07
7.08674e-05	1e-07
1e-07	1e-07
1e-07	1e-07
1e-07	1e-07
1e-07	1e-07
1e-07	1e-07
1e-07	1e-07
1e-07	1e-07
1e-07	1e-07
1e-07	1e-07
1e-07	1e-07
1e-07	1e-07
1e-07	1e-07
1e-07	1e-07
1e-07	1e-07
2.91894e-05	1e-07
2.13545e-05	1e-07
5.80856e-05	1e-07
8.32357e-05	1e-07
0.00022341	1e-07
0.00566518	1e-07
0.00798647	1e-07
0.00818934	1e-07
0.00760756	1e-07
0.0128302	1e-07
0.214433	1e-07
0.230615	1e-07
0.300204	1e-07
0.528769	1e-07
0.144918	1e-07
0.0166741	3.73134e-05
0.018864	5.49451e-05
0.00530592	6.60066e-05
0.006536	8.88889e-05
0.0200666	8.96861e-05
0.327128	9.61538e-05
0.273239	9.70874e-05
0.102675	0.000115607
0.479676	0.000188679
0.00900911	0.000223048
0.0809023	0.000280374
0.00393014	0.000288462
0.0699089	0.000291262
0.00880225	0.000295567
0.167895	0.000415225
0.149504	0.000522388
0.0341256	0.000823529
0.0401032	0.000884956
0.149136	0.00238
0.0992865	0.0025567
0.0494215	0.00337553
2.3727	0.00383234
0.259801	0.00676856
0.523368	0.00858025
0.433026	0.00969529
0.398437	0.0102557
1e-07	1e-07
1e-07	1e-07
1e-07	1e-07
1e-07	1e-07
9.5331e-05	1e-07
1e-07	1e-07
1e-07	1e-07
1e-07	1e-07
1e-07	1e-07
1e-07	1e-07
1e-07	1e-07
1e-07	1e-07
1e-07	1e-07
1e-07	1e-07
1e-07	1e-07
1e-07	1e-07
1e-07	1e-07
1e-07	1e-07
1e-07	1e-07
1e-07	1e-07
1e-07	1e-07
1e-07	1e-07
1e-07	1e-07
1e-07	1e-07
1e-07	1e-07
1e-07	1e-07
1e-07	1e-07
1e-07	1e-07
1e-07	1e-07
8.8373e-06	1e-07
6.17445e-05	1e-07
9.19849e-05	1e-07
9.35452e-05	1e-07
0.000108924	1e-07
0.160734	1e-07
4.30125e-05	1e-07
0.00966557	1e-07
0.0134699	1e-07
0.0122435	1e-07
0.0944886	1e-07
0.190107	1e-07
0.389164	1e-07
0.451572	1e-07
0.990144	1e-07
1.49922	1e-07
1.53638	1e-07
1e-07	1e-07
0.00932625	2.57069e-05
0.0482103	6.28931e-05
0.012669	6.72646e-05
0.0241233	7.18133e-05
5.27934e-05	7.35294e-05
0.0199776	7.75194e-05
0.000184072	7.93651e-05
0.0539238	0.000131827
0.00023048	0.000135747
0.120004	0.000177419
0.0246309	0.000186
0.628683	0.000227848
0.0647588	0.000462963
0.103645	0.00121535
0.00464358	0.0012987
5.15784	0.00307692
0.319795	0.0260417
35.4436	4.94265
1e-07	1e-07
1e-07	1e-07
1e-07	1e-07
1.08231	1e-07
0.753568	1e-07
0.264784	1e-07
1e-07	1e-07
1e-07	1e-07
1e-07	1e-07
1e-07	1e-07
1e-07	1e-07
1e-07	1e-07
1e-07	1e-07
1e-07	1e-07
1e-07	1e-07
1e-07	1e-07
1e-07	1e-07
1e-07	1e-07
1e-07	1e-07
1e-07	1e-07
1e-07	1e-07
1e-07	1e-07
1e-07	1e-07
1e-07	1e-07
1e-07	1e-07
1e-07	1e-07
1e-07	1e-07
1e-07	1e-07
1e-07	1e-07
1e-07	1e-07
1e-07	1e-07
1e-07	1e-07
1e-07	1e-07
1e-07	1e-07
1e-07	1e-07
1e-07	1e-07
1e-07	1e-07
0.325941	1e-07
3.00376e-05	1e-07
3.14939e-05	1e-07
0.00013357	1e-07
3.0359e-05	1e-07
2.30067e-05	1e-07
4.80204e-05	1e-07
4.92812e-05	1e-07
5.29256e-05	1e-07
5.80249e-05	1e-07
0.000314376	1e-07
0.0413471	1e-07
8.36456e-05	1e-07
0.00011966	1e-07
0.000155842	1e-07
0.00017849	1e-07
0.000239446	1e-07
0.444763	1e-07
0.27218	1e-07
0.477737	1e-07
0.99159	1e-07
1e-07	1e-07
5.06048e-05	1.98413e-05
1e-07	4.37e-05
0.960402	6.73401e-05
0.203099	0.0131765
20.8254	0.0642683
1e-07	1e-07
1e-07	1e-07
1e-07	1e-07
0.00162034	1e-07
1e-07	1e-07
1e-07	1e-07
1e-07	1e-07
1e-07	1e-07
1e-07	1e-07
1e-07	1e-07
1e-07	1e-07
1e-07	1e-07
1e-07	1e-07
1e-07	1e-07
1e-07	1e-07
1e-07	1e-07
1e-07	1e-07
1e-07	1e-07
0.0100357	1e-07
0.0275456	1e-07
0.00639911	1e-07
0.00486138	1e-07
4.26152e-05	1e-07
0.00524258	1e-07
0.207427	1e-07
0.404193	1e-07
1e-07	1e-07
0.250679	0.00610039
1e-07	1e-07
1e-07	1e-07
1e-07	1e-07
1e-07	1e-07
1.60541e-05	1e-07
1e-07	1e-07
1e-07	1e-07
1e-07	1e-07
1e-07	1e-07
1e-07	1e-07
1e-07	1e-07
1e-07	1e-07
1e-07	1e-07
1e-07	1e-07
1e-07	1e-07
1e-07	1e-07
1e-07	1e-07
1e-07	1e-07
1e-07	1e-07
1e-07	1e-07
1e-07	1e-07
1e-07	1e-07
1e-07	1e-07
1e-07	1e-07
1e-07	1e-07
1e-07	1e-07
1e-07	1e-07
1e-07	1e-07
1e-07	1e-07
1e-07	1e-07
1e-07	1e-07
1e-07	1e-07
0.00111048	1e-07
0.000144665	1e-07
3.21164e-05	1e-07
5.67289e-05	1e-07
0.00222525	1e-07
0.198198	1e-07
1e-07	1e-07

## Sheet: Figure 3D
	All markers pos	PHOX2B only	PHOX2B/GAP43	PHOX2B/GAP43/TH	PHOX2B/TH	GAP43 only	TH only	PHOX2B/CHRNA3/GAP43	CHRNA3 only	PHOX2B/CHRNA3/TH	CHRNA3/GAP43	GAP43/TH	PHOX2B/CHRNA3	CHRNA3/GAP43/TH
positive samples [number]	85	57	17	15	11	9	8	3	3	3	2	2	0	0
Heatmap:
PHOX2B	1	1	1	1	1	0	0	1	0	1	0	0	1	0
CHRNA3	1	0	0	0	0	0	0	1	1	1	1	0	1	1
GAP43	1	0	1	1	0	1	0	1	0	0	1	1	0	1
TH	1	0	0	1	1	0	1	0	0	1	0	1	0	1

## Sheet: Figure 3G
AT DIAGNOSIS:															EVENT (AT RELAPSE):
	Marker expression [mean intensity]															Marker expression [mean intensity]
	CD24_Eu151	CD44_In115	CD56_Er170	CHGA_Dy164	CXCR4_Tb159	ELAVL4_Yb174	GATA3_Er168	GD2_Gd155	Ki-67_Tm169	PRPH_Nd144	S100B_Dy161	SOX10_Dy162	Vimentin_Pt196			CD24_Eu151	CD44_In115	CD56_Er170	CHGA_Dy164	CXCR4_Tb159	ELAVL4_Yb174	GATA3_Er168	GD2_Gd155	Ki-67_Tm169	PRPH_Nd144	S100B_Dy161	SOX10_Dy162	Vimentin_Pt196
Cell identifier															Cell identifier
14356	0.28033587	0.015567088	0.37889838	0.22417839	0.18008049	0.582882	0.53472567	0.36561725	0.025276659	0.17605637	0	0.18075117	0.007042253		3312	0.026248397	0	0.02112676	0	0	0.20657277	0.4413146	0	0	0.039906103	0	0	0
14491	0.33012816	0.49122804	0.22718255	0.21759258	0.49206346	0.16025636	0.21743293	0.49297386	0.25942463	0.2037037	0	0.055555556	0.081196584		3391	0.007943513	0	0.13592233	0	0	0	0.3851132	0	0.01092233	0	0	0	0
14607	0.14353688	0.057514917	0.16126655	0.119415805	0.02209131	0.22812584	0.31638816	0.21673742	0.0011045655	0.060137454	0	0	0.006740683		3589	0	0	0	0	0	0	0.24464835	0	0.010321101	0	0	0	0
10110	0.18484311	0.066482	0.14873119	0.17105259	0	0.3033063	0.25362977	0.1737616	0.00046992482	0.010964912	0	0	0.041244935		3697	0.003409091	0	0	0	0	0.029166669	0.30416673	0	0	0	0	0	0
8985	0.12386133	0.000206387	0.1226504	0.04385965	0	0.10897433	0.16288573	0.18707427	0.10138629	0	0	0	0		3786	0.06198347	0.079545446	0	0	0	0.011363637	0.4810606	0	0.05965909	0	0	0	0
15783	0.20245454	0.00079344085	0.24816044	0.24455608	0.09547734	0.22213633	0.38450873	0.2808159	0.029612359	0.069514245	0	0.10469011	2.88001e-06		3819	0	0.011764706	0	0	0	0.5372549	0.4	0	0	0	0	0	0
12659	0.29237893	0.042884987	0.2910053	0.22942385	0.14726631	0.5460588	0.4606215	0.4148148	0.0027557318	0.19547325	0	0.12345679	0.037511874		3846	0.032125767	0.016404647	0	0	0.00093984965	0.5263158	0.46365908	0	0	0	0	0	0
11812	0.3085284	0.01983219	0.1305642	0.004830918	0.086956546	0.16722412	0.23538233	0.36223358	0.18141828	0.045893725	0	0	0.0033444816		3933	0.060220033	0	0	0	0.006369427	0.47558394	0.29087052	0	0	0.06369427	0	0	0
16848	0.36807373	0.009812668	0.14111684	0.17937857	0.34079906	0.17774875	0.36791345	0.422981	0.0125605315	0.11440678	0	0.06920904	0		4774	0.0013986015	0	0.06153846	0	0	0.23589747	0.3025641	0	0.013461538	0	0	0	0
11834	0.20507564	0.0017256256	0.23902231	0.040983606	0	0.11811682	0.2911249	0.24754098	0.03410422	0.07650273	0	0	0		4954	0	0	0.16304348	0	0	0.72101444	0.47101447	0	0	0.14492752	0	0	0
11890	0.46670675	0.019736841	0.31015617	0.15520832	0.042857144	0.34615386	0.500862	0.40926462	0.16618302	0.22083333	0	0	0.004326923		5055	0	0	0	0	0	0.34444445	0.23333335	0	0.000620882	0	0	0	0
11291	0.24429595	0.0062444247	0.30296603	0.24152541	0.021791765	0.2242503	0.38164812	0.3209372	0.015889829	0.17231636	0	0	0		5281	0.07323232	0.006734007	0.018518519	0	0	0.5740741	0.32407412	0	3.44934e-05	0	0	0	0
17808	0.13856691	0	0.14872797	0.07990868	0	0.11801896	0.25318852	0.16244964	0.01810176	0.031963468	0	0	0		5756	0.015648287	0	0	0	0.14139344	0	0.33060104	0	0	0	0	0	0
9472	0.20006202	0.106960945	0.1984447	0.2876344	0	0.25310177	0.3275862	0.20189753	0.0024481567	0.08333332	0	0	0.017679904		6022	0.19862492	0.015278839	0	0	0	0.036414567	0.32492992	0	0	0	0	0	0
14716	0.27682808	0.02274204	0.2458113	0.16975307	0.014109347	0.34631214	0.35887617	0.27240378	0.028439151	0.14403293	0	0	0.021842351		6128	0	0	0	0	0	0	0.18773949	0	0	0	0	0	0
13054	0.16711539	0.0031578946	0.25392854	0.06999999	0.10285714	0.19102566	0.2272414	0.18458821	0.044464283	0.096666664	0	0	0		6692	0	0	0	0	0	0.5416667	0.3461539	0	0	0.009615385	0	0	0
15151	0.442915	0.0060941824	0.3305451	0.21929823	0.22330827	0.2221323	0.3680581	0.46749228	0.11898497	0.12280703	0	0	0.11923079		7261	0	0	0.13846155	0	0	0.57692295	0.38974357	0	0.0028846154	0.107692316	0	0	0
10342	0.115283415	0.053739607	0.18843985	0.07192983	0.015789473	0.20107962	0.22649737	0.11102167	0.01193609	0.03333333	0	0	0.00080971647		7910	0.00077041605	0	0	0	0	0.477401	0.36440668	0	0.006355932	0.1638418	0	0	0.0028248588
11496	0.35140938	0.0150375925	0.377662	0.18374738	0	0.1960503	0.2587278	0.4040921	0.095219605	0.13354035	0	0	0.00023889155		8097	0	0	0.02247191	0	0	0.5430711	0.018726593	0	0	0	0	0	0
11302	0.29656592	0	0.36645406	0.2309524	0	0.32417592	0.20738919	0.31899163	0.07793368	0.16428572	0	0	0.03736264		8578	0.18181816	0	0	0	0	0.7125001	0.20000002	0	0	0.14583334	0	0	0
9383	0.37500003	0.04072682	0.30123296	0.15575396	0.31717688	0.23534796	0.43801314	0.41680673	0.05144558	0.10119046	0	0	0.0036630034		8636	0.02502085	0.004170142	0	0	0	0.027522936	0.36085626	0	0	0	0	0	0
11485	0.42110452	0	0.36469784	0.241453	0	0.48257726	0.41998243	0.43212676	0.014537545	0.16666664	0	0	0		8748	0.0037105752	0	0.2755102	0	0	0.58843535	0.5068027	0	0	0	0	0	0
14021	0.2882502	0	0.26667967	0.14468862	0.0989011	0.43138903	0.38347855	0.27937952	0.3520408	0.17948721	0	0	0.031065086		4550	0	0	0	0	0	0	0.14492753	0	0	0	0	0	0
12198	0.29265043	0.07712349	0.22745755	0.017326733	0.06859973	0.07666919	0.27552062	0.36499712	0.013790663	0.02970297	0	0	0		4615	0.05397727	0	0	0	0	0.66666657	0.20833334	0	0	0.18229166	0	0	0
15523	0.20624997	0	0.25178573	0.12738095	0.0056122453	0.39523807	0.4172413	0.3594537	0.053061225	0.09166666	0	0.1297619	0.0017857143		4906	0	0.012345678	0	0	0	0.48148143	0.2345679	0	0.0061728396	0	0	0	0
13238	0.12641865	0.014667816	0.12470725	0.025956282	0.051522244	0.23371165	0.23629174	0.13249758	0.00790398	0.08196721	0	0	0.010088271		4948	0.01438849	0	0	0	0	0	0.4508394	0	0.099820144	0	0	0	0
14629	0.16044779	0.014139827	0.22361405	0	0	0.14313048	0.20586728	0.20237048	0.083555445	0	0	0	0.0031572904		4969	0.0056315367	0	0	0	0.038716815	0.41002953	0.35693213	0	0.0011061947	0	0	0	0
12618	0.13722146	0.019183474	0.14686248	0.014797507	0.027369827	0.0711718	0.13825333	0.18862014	0.019025369	0.0031152652	0	0	0		5745	0.0043290043	0	0.06122449	0	0.014455782	0.106575966	0.41950113	0	0.12840135	0	0	0	0
12998	0.29673806	0.0066622254	0.43004072	0.10970464	0.09764919	0.33787733	0.324749	0.37289652	0.07086348	0.14556962	0	0	0.009980527		5761	0	0	0.30097088	0	0	0.5404531	0.34627834	0	0.004854369	0	0	0	0
13441	0.29945055	0.0075187967	0.2531888	0.14285713	0.017006803	0.34065932	0.42036125	0.3236694	0.0017006804	0.26190478	0	0	0.00503663		5763	0.01726122	0	0	0	0	0.64978904	0.4556961	0	0.003164557	0.016877638	0	0	0
9033	0.14856713	0	0.30164567	0.20915033	0.15686275	0.2669684	0.22582826	0.22099194	0.0007002801	0.15032679	0	0	0.008295625		5851	0.0132231405	0	0	0	0	0.10000001	0.37272727	0	0	0	0	0	0
15767	0.32205296	0.123718396	0.349142	0.21536797	0.1697588	0.46453544	0.5920286	0.33529416	0.46985155	0.34199136	0	0.55627704	0.033466533		5913	0.000244081	0	0.14414415	0	0	0.18918921	0.3213213	0	0	0	0	0	0
12059	0.19111921	0	0.16934186	0.06647941	0	0.1244598	0.26501358	0.13357568	0.016653288	0.048689142	0	0.04681648	0		6560	0.12575753	0.04166667	0.008333334	0	0.008333332	0.64444447	0.4444444	0	0	0	0	0	0
15597	0.2788461	0	0.19090135	0.005952381	0.042517003	0.09218555	0.45484394	0.3261905	0.023171768	0	0	0	0		7455	0.0024570026	0	0	0	0.033783782	0.6066066	0.34834826	0	0	0.13213214	0	0	0
9296	0.16035978	0	0.19930878	0.09946236	0.12327189	0.31554997	0.36206904	0.19876662	0.009936636	0.12096774	0	0.069892466	0		7676	0.0013986015	0	0.15384616	0	0	0	0.015384615	0	0.09615385	0	0	0	0
13573	0.14829442	0	0.104113534	0.026785715	0.3818028	0.08043346	0.1629721	0.19933471	0.16549747	0.003968254	0	0	0		7756	0.028619528	0	0.2685185	0	0	0	0.32098764	0	0	0	0	0	0
8683	0.08964498	0	0.091620885	0	0.09010989	0.321499	0.46153855	0.06868779	0.010027473	0.04358974	0	0	0		7873	0.054417413	0	0	0	0.11883803	0.21596245	0.38028163	0	0	0	0	0	0
16271	0.113072045	0	0.14285713	0.059071727	0	0.14897762	0.21475343	0.15517497	0.24491407	0.09915611	0	0	0		8236	0	0	0.014084507	0	0.03697183	0.17840376	0.45539904	0	0.104753524	0	0	0	0
11881	0.51053506	0.0059496565	0.42888203	0.3521739	0.0124223605	0.47224087	0.46446767	0.3946803	0.019798137	0.23478259	0	0	0		8238	0.0038197099	0	0.016806724	0	0	0.014005603	0.2829132	0	0.009453782	0	0	0	0
15583	0.25220683	0.008628127	0.41759363	0.21857925	0	0.19630097	0.3369135	0.3261331	0.00819672	0.16120216	0	0	0.0040983604		8334	0	0	0.23529412	0	0	0.24509805	0.5130719	0	0.022058824	0.068627454	0	0	0
15422	0.22094706	0	0.2130376	0.04480287	0.13133642	0.13702786	0.32295138	0.26331434	0.15629798	0.12544802	0	0	0		8395	0.012834224	0	0.22352941	0	0.04264706	0.1764706	0.47450984	0	0.0029411765	0.08235294	0	0	0
17449	0.31553644	0	0.28395206	0.33771926	0	0.2277328	0.39473686	0.27941173	0.051574245	0.122807026	0	0	0		8420	0.0028860029	0	0.17460318	0	0	0.21957672	0.30158728	0	0	0.17195767	0	0	0
13474	0.34888408	0	0.47773376	0.10493825	0	0.14023425	0.28437632	0.3137981	0.00022045856	0	0	0	0		9013	0.0042143287	0.015051174	0.026490066	0	0.009933775	0.079470195	0.39514345	0	0.011589404	0	0	0	0
11159	0.2307692	0	0.43083337	0.23	0	0.45777777	0.3917242	0.25419602	0.044404756	0.1111111	0	0	0		9059	0.07575758	0	0.3125	0	0.033854168	0.7916667	0.51041675	0	0	0	0	0	0
16532	0.23763736	0.006683375	0.13662134	0.03968254	0.0056689344	0.14082213	0.33114395	0.26031741	0.009637186	0	0	0	0		9107	0.022727272	0	0.114583336	0	0	0.5104167	0.39236107	0	0	0	0	0	0
13501	0.14586976	0	0.16162743	0.0691288	0.14610392	0.3849068	0.32954547	0.13770054	0.47128648	0.19507575	0	0	0.008741259		9607	0	0	0.3984375	0	0	0.3151042	0.20833333	0	0.06640625	0.16927084	0	0	0
10558	0.2110577	0.113815784	0.20725448	0.25104162	0.28303567	0.28557688	0.262069	0.29338235	0.012499998	0.12083335	0	0.05833333	0.120673075		9624	0.007905138	0	0	0	0.0063405796	0	0.25120774	0	0.080615945	0	0	0	0
15573	0.19431531	0	0.11808278	0.16162999	0.08320251	0.17695127	0.26714665	0.27013576	0.27992555	0.10256412	0	0	0		10003	0	0	0.13475177	0	0	0	0.36643028	0	0.08421986	0.08510638	0	0	0
15836	0.39442128	0.018238667	0.41531113	0.44471952	0.20155586	0.40517908	0.48583132	0.43296447	0.09273338	0.25082505	0	0.21122114	0.016374713		10015	0.041743968	0.010204081	0.08163265	0	0	0	0.25510204	0	0	0.0068027214	0	0	0
9282	0.25424686	0	0.2848959	0.090972215	0.002380952	0.28440174	0.3060345	0.18460783	0.019717265	0.106944434	0	0	0		10378	0.072727256	0	0	0	0	0.21599999	0.3306666	0	0	0	0	0	0
16398	0.18857929	0.095596135	0.12973762	0.23639455	0.27988335	0.25954995	0.27375093	0.26278514	0.28698975	0.14625852	0	0.105442174	0.04866562		10601	0.009090909	0	0	0	0	0	0.44666663	0	0	0	0	0	0
8086	0.35089567	0	0.21391876	0.27625573	0.0518591	0.25079033	0.3948984	0.4149073	0.02030333	0.059360728	0	0	0.0028977867		11664	0.009977826	0.006651884	0	0	0.12957317	0	0.19918698	0	0	0	0	0	0
7408	0.37261748	0	0.2690423	0.30457222	0.08217445	0.14545044	0.31675312	0.26179072	0.3799779	0.12094394	0	0.016224189	0		11749	0	0	0	0	0	0	0.29137528	0	2.6051e-05	0	0	0	0
11821	0.2510302	0.008145363	0.23565051	0.13492064	0.014455781	0.19352874	0.47413784	0.25392163	0.21821858	0.14087299	0	0	0.0013736265		12046	0.029829543	0	0.0546875	0	0.06933594	0	0.40104163	0	0	0	0	0	0
9158	0.25908118	0.0014619883	0.3350694	0.13310185	0.046626985	0.33226502	0.37835252	0.31503263	0.61445934	0.19444448	0	0	0		12196	0	0	0.055555556	0	0.0013888889	0	0.40740743	0	0	0	0	0	0
8379	0.15175584	0	0.21088898	0.09782608	0	0.25250837	0.26911542	0.19354217	0.17925073	0.15398552	0	0	0.00020903011		12335	0	0	0	0	0	0	0.43650794	0	0	0	0	0	0
12266	0.24903038	0	0.26110443	0	0	0.18573585	0.39959434	0.29258525	0.06512607	0.09523809	0	0	0		12497	0	0	0	0	0	0	0.21645026	0	0.024350649	0	0	0	0
8569	0.19530268	0.008628128	0.2125293	0	0	0.11895754	0.2447711	0.23625845	0.47628802	0.13114753	0	0	0.0003152585		4075	0.027187767	0	0	0	0	0.28971958	0.30841124	0	0.054906543	0	0	0	0
15675	0.40068892	0.010997644	0.31609806	0.20895524	0	0.20933795	0.2799794	0.43309918	0.0065298504	0	0	0	0		4204	0.022533022	0.0046620043	0.1965812	0	0.2735043	0.3162393	0.37891734	0	0	0.028490027	0	0	0
13354	0.25653127	0	0.27105793	0.07232704	0.02291105	0.25108853	0.33962256	0.25893453	0.17267525	0.05974843	0	0	0		4218	0	0	0	0	0.1952381	0.34920633	0.39682537	0	0	0	0	0	0
10282	0.15921576	0.004101162	0.19028296	0.08225108	0	0.27805528	0.3219884	0.20458363	0	0.058441553	0	0	0		4306	0.004995005	0	0.18681319	0	0	0	0	0	0.51373625	0	0	0	0
12029	0.36388886	0	0.29394844	0.09166667	0.046825398	0.16894585	0.33103445	0.4252288	0.37876984	0.1388889	0	0.083333336	0		4308	0.020486554	0	0.29577464	0	0	0.16431926	0.40375584	0	0	0	0	0	0
8067	0.3901986	0	0.32834104	0.1344086	0	0.2216708	0.31701893	0.2951613	0.18677995	0.01344086	0	0	0.004032258		4541	0.0069930074	0	0.47008547	0	0	0.5327635	0.2934473	0	0	0	0	0	0
10422	0.15878378	0.020862969	0.13980053	0.039789792	0.14671813	0.27442837	0.19540235	0.23068361	0.19023484	0.12762764	0	0	0.0032917536		4611	0	0	0.22033899	0	0	0.29096046	0.33898294	0	0	0	0	0	0
7266	0.123592876	0.000191286	0.26785716	0.13008131	0	0.23921192	0.19806562	0.14167862	0.01970819	0.12195122	0	0	0		4623	0	0	0.33663365	0	0	0.35973597	0.32343236	0	0	0	0	0	0
7676	0.207085	0	0.17988725	0.051754378	0	0.16680165	0.34918326	0.2183901	0.35075185	0.105263166	0	0	0		4888	0.011149229	0	0.06603774	0	0	0	0.163522	0	0	0	0	0	0
15569	0.43809277	0.0050468636	0.38405088	0.30593607	0.09882581	0.3751318	0.22153997	0.47171637	0.1434687	0.23515983	0	0	0.053740777		4938	0.00089126563	0	0.05882353	0	0	0.30065358	0.34313732	0	0	0	0	0	0
8883	0.12998843	0.0027700833	0.1030478	0.030701753	0.019871106	0.14960481	0.21182267	0.16386554	0.29350168	0.07393484	0	0	0		5270	0.0048577376	0	0.3129771	0	0.19942749	0.51145047	0.46819338	0	0	0.099236645	0	0	0
8591	0.2942849	0.009636768	0.31614694	0.14436619	0	0.4124234	0.4487616	0.3873239	0.0030181087	0.29812208	0	0	0.002708559		5281	0	0.04363636	0.43	0	0.1	0.6133334	0.5133334	0	0.0125	0.14999999	0	0	0
9464	0.25824174	0	0.29883382	0.17006804	0	0.34065932	0.31175232	0.22064824	0.109511666	0.1462585	0	0	0		5348	0	0	0.6	0	0.1	0.70952386	0.5333334	0	0	0.23809522	0	0	0
12481	0.18362711	0	0.2125496	0.12384258	0.1825397	0.2606838	0.26867822	0.1738562	0.010292659	0.13194445	0	0	0		5385	0.007836991	0	0.51724136	0	0.1487069	0.7011495	0.48275858	0	0	0.028735634	0	0	0
7896	0.14107572	0	0.10756139	0.00390625	0	0.05608975	0.2139009	0.17913601	0.005719865	0	0	0	0		5433	0	0.008055236	0.3164557	0	0	0.40084386	0.47257382	0	0	0.012658228	0	0	0
15122	0.18918921	0	0.20982142	0	0	0.14587663	0.27446416	0.22122419	0.14901063	0.024774775	0	0	0		5735	0.018648017	0.0064102565	0.17307693	0	0.069711536	0.047008544	0.2884615	0	0.045673076	0	0	0	0
14227	0.15339895	0	0.20193104	0.19476745	0.02076412	0.12701254	0.28107458	0.19678524	0.006436877	0.073643416	0	0	0		6510	0.06926406	0.021645019	0	0	0	0.29841265	0.4	0	0	0	0	0	0
9562	0.2757497	0.053523637	0.29993942	0.1483051	0	0.46153843	0.2688487	0.27138588	0.0040859566	0.12429378	0	0	0.029661017		6829	0.03916084	0	0.010256411	0	0.14871795	0.0017094017	0.2837606	0	0.0032051282	0	0	0	0
16394	0.3144858	0.040045768	0.31288832	0.13949275	0	0.2583613	0.23988008	0.27084398	0.009025623	0.09963767	0	0	0.011914717		7503	0	0	0.27906978	0	0.22965117	0.09819121	0.2997416	0.034883723	0	0	0	0	0
14519	0.19580421	0.0011961722	0.27435067	0.2026515	0.15990259	0.23776227	0.37225702	0.21256685	0.26298708	0.11742427	0	0.037878785	0		7538	0.05947324	0	0	0	0.23247664	0.093457945	0.42679125	0	0.094626166	0	0	0	0
16100	0.30809295	0.009868421	0.32273066	0.06770832	0.019345239	0.38675213	0.35991383	0.2660539	0.16294642	0.22222222	0	0	0.0060096146		7556	0	0	0.31182796	0	0	0	0.20071684	0.27419356	0	0	0	0	0
16151	0.19833916	0	0.25211033	0.1098485	0.40844154	0.17435902	0.06739814	0.2281818	0.5249188	0.18181814	0	0	0		7588	0.0051072524	0	0.11235955	0	0	0	0.05992509	0	0.073033705	0	0	0	0
16090	0.23957491	0.027146814	0.26390976	0.066666655	0.0015037594	0.16707155	0.2751361	0.30105263	0.03439849	0.08245615	0	0	0.008299595		7635	0.0020979021	0.0034965037	0	0	0	0.38974363	0.31282046	0	0.021153847	0	0	0	0
14477	0.25333592	0.053705692	0.27733237	0.13095237	0.23469391	0.53061223	0.26741737	0.29315728	0.029518954	0.26530612	0	0	0.003532182		7708	0.038181815	0.027272727	0	0	0.0025	0	0.37666664	0	0	0	0	0	0
14709	0.4641501	0	0.32429454	0.13374487	0	0.27128842	0.45679012	0.31975317	0.13326721	0.18312758	0	0	0		7736	0.017364657	0.0030643514	0	0	0.1488764	0	0.35580528	0	0	0	0	0	0
8042	0.11487856	0.0041551245	0.16141917	0.08991228	0	0.2682187	0.25544468	0.1868421	0.016329886	0.127193	0	0	0.006831984		7894	0.015961137	0.0027758498	0.129771	0	0.14790076	0.0050890585	0.4351145	0	0.012404581	0	0	0	0
16842	0.27650088	0.010911425	0.25217772	0.011178862	0	0.2667292	0.23591256	0.33285505	0.017639376	0.113821134	0	0	0.0121951215		8079	0.0931085	0.007331378	0.26612905	0	0	0.4354839	0.2688172	0	0	0	0	0	0
11918	0.12094351	0.04605263	0.09821428	0.09114582	0	0.1923077	0.3114224	0.13097426	0.011021204	0.0234375	0	0	0.012920674		8139	0.04912023	0.0036656891	0.21774194	0	0	0.18010752	0.3118279	0	0.002016129	0	0	0	0
10733	0.39701784	0	0.41401392	0.15760866	0	0.3206986	0.32958516	0.37037522	0.011451866	0.14734297	0	0	0		8357	0.020124912	0.0027758498	0	0	0	0.20610687	0.31806615	0	0	0	0	0	0
17337	0.24495779	0.018613609	0.13305746	0.051829267	0	0.091932446	0.18881416	0.3048064	0.029290074	0	0	0	0		8650	0.0061983466	0	0.022727273	0	0.007575758	0.09848486	0.2525253	0	0	0	0	0	0
9707	0.19299449	0	0.2483418	0.16309524	0	0.24835166	0.30000004	0.21739496	0.27614793	0.045238093	0	0	0		8770	0.0015810278	0	0.33043477	0	0.10326087	0.15652174	0.3710145	0	0.047826085	0	0	0	0
13582	0.29567307	0.017269738	0.32282364	0.16145833	0	0.12179486	0.26185346	0.3292279	0.03222656	0	0	0	0		8785	0.097770125	0	0.18238993	0	0.09512579	0.39203352	0.30817607	0	0.001572327	0.0524109	0	0	0
13135	0.19999996	0.26684207	0.22098215	0.08166667	0.01	0.19923076	0.20862067	0.16870587	0.040892858	0.13666666	0	0	0.119230814		8855	0.0014430014	0.012987014	0.11111111	0	0	0.44708994	0.38624334	0	0	0.007936508	0	0	0
14219	0.13636361	0	0.1489899	0.04208754	0	0.12975913	0.106583074	0.08983957	0.28706706	0.035353534	0	0	0.020007765		9429	0	0	0.11111111	0	0	0.51072127	0.50877196	0	0.26754385	0	0	0	0
9043	0.24554992	0	0.15945986	0.23691458	0.14521842	0.24136466	0.1755486	0.17107442	0.17916174	0.15289256	0	0	0		9520	0	0	0	0	0	0.20164607	0.3662552	0	0	0	0	0	0
8516	0.30676177	0	0.38114446	0.021505376	0	0.27708852	0.34927696	0.30588228	0.008736559	0.15412186	0	0	0.04880067		9601	0.14354067	0	0.2631579	0	0	0.4385965	0	0	0	0	0	0	0
13405	0.18215212	0.015966883	0.14606741	0.019662922	0	0.01757419	0.15691598	0.14884333	0.011235956	0.0018726592	0	0	0.0019446844		3919	0.084415555	0	0.031746034	0	0	0.65608466	0.14285715	0	0	0.0952381	0	0	0
13150	0.14653532	0	0.14780106	0.083333336	0.04368359	0.15045565	0.21288118	0.08006806	0.15481111	0.06887052	0	0	0		5545	0	0	0	0	0	0.14615385	0.08205127	0	0	0	0	0	0
13641	0.2679045	0	0.22598521	0.10344826	0	0.31167117	0.40546963	0.27139962	0.19273402	0.089080445	0	0	0		6341	0.001948052	0.007142857	0.08571429	0	0.028571429	0.014285714	0.5095238	0	0	0	0	0	0
9832	0.31468534	0.059808612	0.38118908	0.19034089	0	0.5999417	0.4988244	0.3959224	0.018161528	0.1098485	0	0.3977273	0.01027098		6357	0	0	0.36893204	0	0.025485437	0	0.4530744	0	0.0036407767	0	0	0	0
14213	0.35626665	0.0907441	0.38454434	0.2183908	0.022167489	0.44208673	0.3412604	0.28458416	0.009082513	0.17528734	0	0	0.033488058		6433	0	0	0.15	0	0	0.027777778	0.4444444	0	0	0	0	0	0
11236	0.17619364	0	0.19347282	0.14655171	0.03054187	0.3441203	0.33650404	0.2073428	0.008928573	0.0954023	0	0	0		6446	0	0	0.11111111	0	0	0.86419755	0.6296296	0	0	0.44444448	0	0	0
17484	0.22187757	0	0.28830644	0.09050179	0	0.45630005	0.42639968	0.23725492	0.023713516	0.15770611	0	0	0		6450	0.011177347	0.001490313	0	0	0	0.06830601	0.38797814	0	0.05532787	0.04918033	0	0	0
11493	0.33879393	0	0.35383594	0.17798352	0	0.4200697	0.38314176	0.35497466	0.044201937	0.14609052	0	0	0		6458	0	0.011309264	0.10047847	0	0	0	0.3827752	0	0.4348086	0	0	0	0
16503	0.24627407	0.00065789477	0.20680805	0.018749999	0	0.20801279	0.25344828	0.26176473	0.20100446	0.09791666	0	0	0		6465	0.005577245	0	0.31288344	0	0	0.077709615	0.44989777	0	0.01303681	0.044989776	0	0	0
11453	0.25854695	0	0.38081065	0.29100528	0.0045351465	0.25559628	0.26546255	0.25975725	0.020833334	0.10846561	0	0	0.034798533		6494	0.05594406	0	0.01923077	0	0	0	0.3942307	0	0	0.089743584	0	0	0
15571	0.25207904	0.03556188	0.24420848	0.045045044	0.024131274	0.20824671	0.21947812	0.29992044	0.0378861	0.123873875	0	0	0.010914761		6520	0.044965785	0	0.032258064	0	0	0.10035842	0.3261649	0	0	0.017921148	0	0	0
15721	0.39737424	0	0.34644005	0.18963674	0	0.2823801	0.35632184	0.32405737	0.28840438	0.1292735	0	0	0		6567	0.06363635	0	0	0	0	0.23333332	0.425	0	0	0	0	0	0
14880	0.33980766	0	0.37321436	0.16666666	0	0.29435897	0.46896544	0.348	0.02375	0.15666667	0	0	0.011538462		6595	0.014829144	0	0.0070921984	0	0	0.021276595	0.33806142	0	0.004432624	0.09929077	0	0	0
12611	0.2587671	0	0.233062	0.034313723	0	0.0720211	0.12373226	0.19316608	0.0018382353	7.30449e-05	0	0	0		6852	0.00783699	0	0	0	0	0	0.41091952	0	0	0	0	0	0
8116	0.42901236	0.16829109	0.29387128	0.21502054	0	0.36657175	0.18646236	0.35947704	0.011022928	0.31893003	0	0	0.11111112		7267	0.009513741	0	0.3604651	0	0	0.6705427	0.55426353	0	0	0.28294575	0	0	0
16798	0.2636128	0	0.26053372	0.1235955	0.18057784	0.46614808	0.39480814	0.3231329	0.15619986	0.18164796	0	0.22284645	0		7434	0.012006861	0	0.1509434	0	0.036556605	0.6918238	0.48427662	0	0	0.12578614	0	0	0
7379	0.14491758	0	0.12761478	0.023809524	0	0.22802201	0.28152704	0.15878151	0.3991073	0.1404762	0	0	0.0037087917		7480	0.05433647	0	0	0	0.054597702	0	0.348659	0	4.28194e-05	0	0	0	0
10236	0.11281305	0	0.16206396	0.08236434	0	0.054263577	0.063352056	0.12264022	0.000519103	0.036821708	0	0	0		7505	0.008741259	0	0	0	0.0625	0	0.18589745	0	0.028846154	0	0	0	0
14309	0.26349255	0	0.32661292	0.15188171	0	0.3192721	0.25583985	0.27722958	0.0030241935	0.14247309	0	0	0		7703	0.008004574	0	0	0	0	0.01677149	0.31865826	0	0.14386792	0	0	0	0
11798	0.4285117	0.040045768	0.3815994	0.010869565	0.12888198	0.1956522	0.5457271	0.36240408	0.026009316	0.13768116	0	0	0.0020903011		7758	0.000475316	0	0.10526316	0	0	0	0.3508772	0	0.00877193	0	0	0	0
16462	0.4318108	0	0.25691965	0.123611115	0.33095238	0.11901711	0.33936775	0.5255393	0.07306549	0.091666676	0	0	0		7912	0.04951299	0	0.008928572	0	0.03013393	0	0.28273812	0	0.0033482143	0.08928571	0	0	0
11408	0.28595313	0	0.22722566	0.10386473	0	0.2456336	0.2133933	0.29377672	0.025750514	0.10386474	0	0	0		8029	0.05296443	0	0.008695652	0	0	0	0.44927529	0	0	0.20579714	0	0	0
11719	0.17251131	0	0.11896008	0.0024509805	0.012605041	0.29185522	0.35801217	0.105536334	0.018119747	0.009803922	0	0	0.002262443		8090	0.022834986	0	0	0	0.112559244	0	0.57661927	0	0.2950237	0.06319116	0	0	0
13813	0.16132477	0	0.16607143	0.10648147	0.003968254	0.20170943	0.2639847	0.15411764	0.10654763	0.08148148	0	0	0.0044871797		8209	0	0	0	0	0	0	0.26168227	0	0.0011682243	0	0	0	0
12736	0.41244173	0	0.38947517	0.2550505	0	0.478244	0.48328108	0.3647951	0.030032469	0.21212122	0	0	0.0026223776		8225	0	0.019061582	0	0	0	0	0.20698926	0	0	0	0	0	0
8941	0.23494297	0.0017351069	0.13127945	0.108516484	0.053767655	0.28134683	0.25577873	0.21457656	0.13029827	0.1007326	0	0	0.00021132715		8294	0.005623243	0	0	0	0.05541237	0	0.23367698	0	0.070876285	0	0	0	0
17994	0.1775598	0.0021337126	0.20173746	0.19819814	0.10810812	0.2124047	0.2423112	0.27666932	0.046935327	0.084459476	0	0.006756757	0		8398	0.080681816	0	0	0	0	0	0.31250003	0	0.0421875	0	0	0	0
14165	0.116793774	0	0.14116378	0.08045976	0	0.20070733	0.1964923	0.17753552	0.49953824	0.089080445	0	0	0		8486	0	0	0.16666667	0	0	0.0061728396	0.41769546	0	0.20447531	0	0	0	0
17553	0.33784965	0	0.35146105	0.18939395	0	0.3158508	0.23981188	0.36791447	0.26582792	0.19696969	0	0	0		8540	0	0	0.3298969	0	0	0.23024052	0.45360824	0	0	0.051546395	0	0	0
16724	0.17703617	0	0.2553834	0.08210784	0.15231095	0.21870291	0.40010145	0.20908307	0.0101102935	0.12254903	0	0	0.001979638		9086	0	0.024505928	0	0	0	0.22608696	0.32753628	0	0.002173913	0	0	0	0
13763	0.21590242	0	0.17781597	0.10897434	0.010439561	0.32011837	0.24244031	0.24995475	0.15741752	0.14358974	0	0	0		9362	0	0	0.008403362	0	0.025210084	0.13445379	0.4929971	0	0	0.12044817	0	0	0
12732	0.28564325	0.000907441	0.35160094	0.17672412	0	0.3284705	0.3335315	0.29716027	0.0027709357	0.045977008	0	0	0		9454	0.0037359903	0	0.04109589	0	0.0017123288	0.02283105	0.41095892	0	0	0.018264841	0	0	0
11734	0.13741261	0.10047847	0.1694805	0.15454546	0.2454546	0.23216785	0.3492163	0.10556148	0.0006493505	0.12727273	0.09090909	0	0.025524475		9584	0	0	0	0	0.06746032	0	0.49206346	0	0	0	0	0	0
8910	0.2243354	0.09055728	0.21330097	0.08639706	0.13813026	0.24434385	0.31617638	0.32530278	0.10615806	0.11397057	0	0	0.017392533		9734	0	0	0	0	0	0.1722222	0.39444453	0	0.1875	0	0	0	0
17517	0.21886447	0	0.17113093	0	0	0.05921857	0.15353039	0.25854337	0.07716837	0.003968254	0	0	0
11652	0.27445397	0	0.5092593	0.2067901	0	0.42260215	0.34823337	0.2862745	0.014109348	0.19547328	0	0	0.011870845
16973	0.25076926	0	0.29559514	0.09777777	0.09142857	0.32170942	0.30620688	0.27678433	0.49976197	0.23555554	0	0	0.0012820513
17232	0.27780357	0	0.38844663	0.23795186	0.012908777	0.4575224	0.3556294	0.30538625	0.006131669	0.21686748	0	0	0
11480	0.4131181	0.08897242	0.21407318	0.038690478	0.1615646	0.06776558	0.19252875	0.43802512	0.028805267	0.007936508	0	0	0
14747	0.24644652	0	0.21661492	0.03260869	0	0.19063543	0.39205402	0.23644497	0.18070652	0	0	0	0
9305	0.3120347	0.016977929	0.28974655	0.13440858	0.0218894	0.36310992	0.3706896	0.1547913	0.031105988	0.10483871	0	0	0
14148	0.483349	0.05519897	0.55400693	0.1788618	0.08885017	0.48217642	0.45500422	0.44863695	0.2826655	0.33333334	0	0.10975608	0
15968	0.18635532	0	0.20663261	0.023809524	0	0.16483514	0.3497537	0.26288515	0.087585025	0	0	0	0
8824	0.23033214	0	0.34009743	0.12752526	0	0.12975913	0.25862074	0.3294118	0.20211038	0.12373738	0	0	0
7542	0.17753705	0.012999365	0.21955673	0.12248995	0.047332183	0.21130686	0.38533428	0.14436568	0.10138768	0.071285136	0	0	0
14682	0.21153846	0	0.20739038	0.10561054	0.17468178	0.29372942	0.43735063	0.29039025	0.4402405	0.15511553	0	0	0
9668	0.27200595	0	0.19700927	0.13143633	0.1750871	0.28319785	0.4086067	0.2972023	0.343133	0.13550135	0	0.23102985	0.01297686
7863	0.19376828	0	0.18269664	0.17721516	0	0.23336582	0.26473144	0.21854061	0.12692133	0.13502103	0	0	0
13000	0.19856346	0	0.3886618	0.10140561	0	0.32869947	0.20149566	0.22232458	0.008605852	0.00059844	0	0	0
16189	0.12937061	0.021531101	0.08685065	0	0	0.053613055	0.1337513	0.16764708	0.17938311	0	0	0	0.0011655012
17561	0.28950667	0.043478258	0.34685555	0.10144926	0	0.38461536	0.42803603	0.3132992	0.021739133	0.15942028	0	0	0
10118	0.233368	0	0.31503373	0.06981981	0	0.2664588	0.24137935	0.19578695	0.08856178	0.027027028	0	0	0
16362	0.22773278	0	0.25422934	0	0.06390977	0.33265853	0.48911074	0.30325076	0.00070488726	0.15789473	0	0	0
13796	0.3658575	0	0.27971312	0.19125684	0.24824359	0.084068924	0.22498587	0.3523625	0.04581382	0.024590164	0	0	0
10976	0.19110577	0.0009398496	0.15274236	0.041170638	0.080357134	0.26938343	0.28181434	0.20535715	0.22066328	0.082341276	0	0	0.0011446887
16091	0.3575855	0	0.22192459	0.1074074	0.21269843	0.42079774	0.3666667	0.28888887	0.3261905	0.20925924	0	0.029629631	0.0019230768
11398	0.20098035	0.04643963	0.35871854	0.19607846	0.0028011205	0.58220214	0.48411077	0.24798153	0.045693275	0.14379084	0	0	0.0056561087
9323	0.18683226	0.11403509	0.266369	0.14351851	0.013888889	0.045940176	0.08333333	0.21503268	0.0034722222	0.04398148	0	0	0.00854701
13655	0.2363166	0.007422402	0.2383242	0.19230768	0	0.29881665	0.30459774	0.24268474	0.029189559	0.1153846	0	0	0
9706	0.2545249	0	0.2660189	0.112745106	0.052521005	0.504902	0.4310345	0.24489616	0.0066964277	0.100490175	0	0	0
13850	0.17461538	0	0.13559526	0	0	0.1005128	0.20045978	0.22470589	0.27571422	0.05111111	0	0	0
8203	0.27957958	0	0.31053263	0.11864406	0	0.24358974	0.3758037	0.3118146	0.070217915	0.11440677	0	0	0
14901	0.38157254	0.0013324451	0.369688	0.27531645	0.0641953	0.34469336	0.36490616	0.35063288	0.041026216	0.17721522	0	0	0.01630964
13075	0.38100958	0	0.26696432	0.175	0.019642854	0.25000003	0.3862069	0.42191178	0.022991072	0.1125	0	0	0
8614	0.16200806	0	0.16289449	0	0.004152824	0.15533692	0.1639936	0.1771546	0.0070598	0.042635657	0	0	0
15145	0.41145545	0	0.39696813	0.17326143	0	0.4565578	0.39741996	0.29068986	0.3311279	0.2434053	0	0	0.009269505
13664	0.32921928	0.013354281	0.3606076	0.15671642	0.03837953	0.22962117	0.3396809	0.33520633	0.64085823	0.13681592	0	0	0.0057405285
14401	0.21306367	0	0.17974135	0.05114942	0	0.10769231	0.18644473	0.29687625	0.21921179	0.064367816	0	0	0
15236	0.15195015	0	0.14574948	0	0	0.110509194	0.2117533	0.19577466	0.041876253	0.0046948357	0	0	0
10503	0.14861675	0	0.2678571	0.14181286	0.05639097	0.35942426	0.32970366	0.15407638	0.031015037	0.14619882	0	0	0
9596	0.14801866	0	0.21320345	0.08585859	0.16125542	0.23543122	0.24294674	0.16559717	0.037878793	0.123737365	0	0	0
7855	0.23999213	0	0.178207	0.11564624	0	0.20460495	0.22941591	0.3236495	0.007106414	0	0	0	0
16536	0.31706733	0.008552631	0.30066958	0.17604163	0.003571428	0.2666667	0.2642241	0.27492642	0.02165179	0.12708333	0	0	0.0014423078
16197	0.11419753	0	0.08289242	0.005144033	0.08024692	0.029123144	0.19327378	0.1362382	0.0016534391	0	0	0	0
17317	0.2231714	0	0.30767697	0.18043156	0.098214276	0.25801283	0.30603436	0.22851886	0.16621493	0.15699403	0	0.035714287	0.0009443681
8144	0.20057693	0	0.27785712	0.15166666	0.028571429	0.14615382	0.38068962	0.2157647	0.0016071429	0	0	0	0
12952	0.43178734	0	0.37972683	0.25392157	0.0016806724	0.6389139	0.43326563	0.4595848	0.01869748	0.17843139	0	0	0.004072398
8609	0.17694029	0.030545114	0.14779973	0	0	0.12042124	0.25400242	0.2223214	0.29767224	0.07589285	0	0	0.035199177
11021	0.11279585	0	0.16323261	0	0	0.083168946	0.18877101	0.10588236	0.25606683	0	0	0	0
12487	0.28615928	0.016308375	0.25012574	0.06338028	0.0050301813	0.28421822	0.22000973	0.23338857	0.040744457	0.17136154	0	0.00938967	0
7688	0.44400454	0	0.3069853	0.046568625	0.20483194	0.09012066	0.29614598	0.37499994	0.17988446	0	0	0.014705882	0
12152	0.38387573	0	0.36069137	0.16987179	0	0.3481263	0.23121129	0.42247358	0.022550365	0.12820512	0	0	0
10405	0.24169044	0	0.26047176	0.11111111	0	0.32668567	0.35036188	0.28445897	0.018077599	0.07407407	0	0	0
13271	0.43921703	0.0018796993	0.31361607	0.13690476	0.23724492	0.35576916	0.3836207	0.3067227	0.37005743	0.20238094	0	0.0029761905	0
16212	0.20640402	0.0061318344	0.14459085	0.0776699	0	0.33681852	0.26481423	0.23129636	0.021411235	0.16504857	0	0	0.003920837
10406	0.2791777	0	0.35314044	0.12787355	0	0.48364267	0.45005935	0.37261665	0.052185964	0.2097701	0	0.05747126	9.88141e-06
8061	0.15326338	0	0.15868506	0.04040404	0	0.26612276	0.22727273	0.16399288	0.15814395	0.11363637	0	0	0
15310	0.15830545	0.009153318	0.16097306	0	0	0.12523225	0.40429783	0.2177323	0.010222568	0	0	0	0
13387	0.3081395	0.007343941	0.3133306	0.11627907	0	0.14400716	0.22213313	0.3404241	0.027616268	0.031007748	0	0	0.040921293
11981	0.14720696	0.009398496	0.15816326	0.08829365	0	0.31807077	0.28201976	0.23445381	0.0045705778	0.08531745	0	0.083333336	0
9237	0.49822617	0	0.43819353	0.26618123	0.20249654	0.5471744	0.5882156	0.28794977	0.06969487	0.25404528	0	0	0.000373413
16963	0.32341075	0	0.27721342	0.03243513	0	0.16904657	0.22052447	0.3523072	0.4131202	0.077844314	0	0	0
7730	0.40961537	0	0.36071432	0.24166667	0.29285714	0.22051284	0.49310344	0.38941172	0.08125	0.1	0	0	0.005769231
8457	0.18917459	0	0.20445418	0.039325844	0	0.2506483	0.19411081	0.2969597	0.0021067415	0.035580527	0	0	0
13587	0.24780919	0	0.23135176	0.1476793	0	0.18825057	0.18987341	0.29798958	0.12251356	0.113924064	0	0	0
14236	0.2215749	0.014214368	0.3179745	0.20072992	0.032846715	0.34961635	0.36999744	0.2603692	0.007755475	0.16180049	0	0	0.005193712
14644	0.2296598	0	0.27312273	0.18376066	0	0.21992111	0.28912467	0.26116136	0.3000229	0.12606838	0	0	0
13457	0.23608299	0.0041551245	0.20406489	0.063596494	0	0.30398118	0.19963707	0.22693501	0.058975566	0.12500001	0	0	0.004301619
9511	0.1533488	0	0.33312815	0.12787355	0.0012315272	0.4650751	0.36682516	0.13245437	0.0046182266	0.04310345	0	0	0.003647215
12872	0.29532966	0	0.3601722	0.107142866	0	0.17902935	0.31280795	0.32605043	0.14955355	0.01190476	0	0	0
14436	0.34202093	0	0.39066404	0.1491228	0.17230576	0.43004954	0.36297652	0.29117647	0.0786341	0.15204678	0	0.0058479533	0
17498	0.2703963	0	0.117830075	0.03535353	0	0.10023309	0.3077325	0.31800357	0.030167745	0	0	0	0
13503	0.24050187	0	0.26851043	0.119918704	0	0.22201385	0.18208577	0.28113338	0.015570558	0.105691046	0	0	0
9633	0.25697118	0.007894737	0.25078124	0.17187499	0	0.23878208	0.30000004	0.29897058	0.057142876	0.13958333	0	0	0.0036057692
16622	0.15438785	0	0.11996981	0.021126758	0.04627766	0.25135434	0.3268577	0.16412595	0.060739435	0.0023474179	0	0	0
14481	0.23348665	0.0097254	0.16818711	0.0036231878	0	0.16555187	0.19377814	0.25952685	0.15673521	0.028985506	0	0.000539897	0
16593	0.3489454	0	0.27116936	0.17069891	0	0.26840368	0.31145725	0.34781778	0.11952766	0.18279569	0	0	0

[truncated: 5 more sheets: Figure 4B, Figure 4C, Figure 4D, Figure 4CD heatmap, Figure 4E]
