# Supplementary material for: Sensitive detection of minimal residual disease and immunotherapy targets by multi-modal bone marrow analysis in high-risk neuroblastoma – a multi-center study
Source: J Exp Clin Cancer Res. 2025 Aug 2;44:224. doi: 10.1186/s13046-025-03481-w (PMC12317575; doi:10.1186/s13046-025-03481-w)
Supplement: Supplementary file 7 — Supplementary Material 7. [file 13046_2025_3481_MOESM7_ESM.xlsx]

## Sheet: SupplFigure 1C
Austria	Netherlands
1	1
1	2
1	2
1	2
1	1
0	1
1	1
1	1
0	1
0	2
0	1
1	1
1	1
1	2
0	1
2	1
0	1
1	1
0	2
1	1
0	1
1	1
1	1
1	1
2	1
0	1
1	2
1	1
0	1
0	1
0	1
0	1
2	1
0	2
0	1
1	1
1	1
1	1
1	1
1	1
1	2
1	2
1	1
2	1
0	1
0	1
0	1
0	1
1	1
1	1
2	1
0	1
2	2
0	1
0	1
0	1
0	1
1	1
0	1
1	1
1	1
0	2
0	2
1	1
0	1
1	2
0	1
0	1
1	1
0	3
0	1
0	1
0	1
0	1
0	1
0	1
1	3
0	1
1	3
0	1
1	1
0	1
0	1
1	2
0	1
1	1
1	2
1	1
0	1
0	1
1	4
1	0
1	1
0	1
0	1
1	1
0	1
0	1
0	1
0	2
1	2
1	2
1	1
0	1
1	1
1	3
0	1
0	1
0	1
1	2
3	1
0	1
1	2
3	1
0	1
0	1
0	2
0	1
3	1
0	2
1	2
1	1
1	1
3	1
0	1
0	1
0	1
0	1
1	1
1	1
0	1
0	1
0	2
0	1
1	1
0	1
0	2
0	5
0	1
3	1
0	2
1	1
0	1
0	1
0	1
0	2
0	1
0	1
1	1
0	1
0	2
0	2
0	1
0	1
0	2
0	1
1	1
0	1
1	1
0	2
6	1
1	1
0	1
1	1
1	1
0	1
1	1
0	1
0	5
1	1
0	1
0	1
0	1
0	1
1	1
1	1
0	0
0	1
	1
	1
	1
	1
	1
	1
	1
	1
	1
	1
	1
	1
	1
	1
	2
	1
	1
	1
	2
	2
	1
	1
	1
	1
	5
	1
	1
	2
	1
	1
	1
	1
	2
	1
	1
	1
	1
	1
	1

## Sheet: SupplFigure 1D
Austria	Netherlands
130000	2350000
820000	2820000
990000	2800000
1140000	1070000
1210000	2690000
1280000	970000
1290000	1880000
1390000	1310000
1460000	1500000
1540000	2570000
1620000	1780000
1640000	710000
1650000	1950000
1670000	2130000
1690000	1610000
1740000	2210000
1750000	1640000
1920000	2000000
2030000	730000
2090000	3680000
2160000	2250000
2180000	2330000
2210000	3070000
2210000	1340000
2250000	2340000
2250000	2500000
2290000	2400000
2320000	2260000
2410000	1910000
2440000	1650000
2470000	1990000
2480000	2490000
2480000	1980000
2650000
2680000	1730000
2690000	2540000
2710000	2330000
2830000	2530000
2880000	670000
2890000	670000
2900000	1510000
2930000	2320000
2940000	2090000
3010000	2560000
3030000	1590000
3090000	1710000
3150000	1370000
3150000	810000
3160000	1640000
3180000	2320000
3190000	2550000
3200000
3280000	1110000
3290000	2720000
3290000	1030000
3290000	237000
3340000	1820000
3350000	1730000
3350000	1070000
3370000	1700000
3370000	2080000
3370000	1340000
3400000	1040000
3410000	1060000
3440000	1130000
3440000	1940000
3440000	2500000
3460000	770000
3460000	900000
3520000	2260000
3550000	2410000
3560000	920000
3580000	2770000
3590000	1840000
3600000	1260000
3610000	2350000
3620000	1790000
3680000	2030000
3680000	2510000
3690000	2820000
3700000	2340000
3720000	1900000
3740000	2600000
3740000	1790000
3760000	2630000
3770000	2180000
3780000	1870000
3790000	2710000
3800000	2000000
3820000	1990000
3830000	2220000
3830000	1880000
3850000	1190000
3890000	2170000
3950000	2300000
3950000	2030000
3950000	2720000
3960000	2910000
4000000	3100000
4010000	2170000
4010000	1350000
4010000	1590000
4070000	1520000
4070000	1200000
4080000	680000
4080000	1040000
4130000	530000
4220000	940000
4230000	1610000
4230000	1070000
4310000	430000
4320000	1300000
4360000	1080000
4360000	1610000
4400000	1290000
4400000	1350000
4450000	1170000
4460000	1080000
4460000	750000
4480000	2910000
4480000	2300000
4510000	2240000
4560000	1030000
4590000	1020000
4600000	3050000
4610000	2090000
4620000	1130000
4630000	1300000
4690000	1420000
4700000	890000
4700000	1810000
4740000
4750000	2030000
4750000	2880000
4800000	2380000
4850000	1350000
4890000	1350000
4900000	1000000
4970000	1200000
5040000	2970000
5090000	2290000
5120000	850000
5150000	2860000
5150000	2600000
5260000	2660000
5300000	790000
5310000	2530000
5310000	2720000
5360000	2340000
5410000	2790000
5480000	1900000
5520000	2310000
5530000	1590000
5530000	2530000
5570000	2420000
5610000	1180000
5750000	2870000
5770000	2630000
5860000	2220000
5890000	2950000
5900000	2640000
5930000	3110000
5940000	1880000
5960000	1570000
6150000	810000
6200000	970000
6240000	1020000
6270000	3040000
6540000	3500000
6590000	2070000
6690000	2440000
6870000	1780000
7060000	2400000
7360000	1050000
7550000	2340000
7970000	2580000
	1060000
	990000
	2360000
	1990000
	2460000
	2400000
	2180000
	2590000
	3040000
	5000000
	1970000
	2160000
	1160000
	2020000
	3230000
	1890000
	3470000
	3170000
	2730000
	1890000
	990000
	1370000
	1240000
	2420000
	1380000
	2240000
	1060000
	1580000
	2250000
	1310000
	1810000
	810000
	2640000
	3020000
	1260000
	910000
	1140000
	1520000
	1100000
	2720000
	480000
3795000	1945000	median

## Sheet: SupplFigure 1F
Austria	Infiltration [log %]				Netherlands	Infiltration [log %]
Technique	AIPF / RT-qPCR / CM Histology				Technique	AIPF / RT-qPCR / CM Histology
	+ / + / +	+ / + / -	+ / - / -			+ / + / +	+ / + / -	+ / - / -
	7.5	0.00237931	2.12766e-05			0.0259542	0.00229167	0.00010101
	1.59098	4.80769e-05	3.73134e-05			0.00454545	6.62252e-05	4.36681e-05
	0.000223048	0.000106952				0.0111842	0.00280788
	0.000102041	2.42131e-05				16
	0.0009375	0.000323887				17.2593
	0.00676856	0.00144876				63.7815
	1.41879	1.88679e-05				54.5556
	1.37344	0.0025567				2.5
	0.000415225	0.00858025				1
	6.60066e-05	3.73134e-05				0.00977778
	2.57069e-05	0.000291262				0.5
	4.94265	0.00307692				59.2818
	83.5873	6.72646e-05				7.5
	19.1552	0.000227848				0.000773481
	64.2424	0.00147368				3.78788e-05
	69.6746	0.000157303				0.000386266
	90	0.000647482				0.000240964
	5	8.96861e-05				16.8671
	0.00142202	0.000295567				0.0320158
	0.00336658	0.00383234				0.0419403
	0.0478469	0.0102557				0.0273134
	7.18133e-05	0.00969529				0.00106299
		8.88889e-05				0.000522388
		0.000462963				0.000280374
		7.93651e-05				9.61538e-05
		0.000177419				0.000115607
		0.00121535				9.70874e-05
		0.0012987				5.49451e-05
		6.28931e-05				0.00337553
		0.00018617				0.000188679
		7.75194e-05				0.000884956
		0.000131827				0.000288462
		0.0642683				0.000823529
		1.98413e-05				0.0260417
						7.35294e-05
						0.0131765
						6.73401e-05
						0.00610039

## Sheet: SupplFigure 2A
Left positive		Right positive
RT-qPCR-ADRN	AIPF	RT-qPCR-ADRN	AIPF
[% rel to IMR32]	[% DTC]	[% rel to IMR32]	[% DTC]
5.29898e-06		6.63316e-06
8.83734e-06		6.92955e-06
1.0463e-05		8.67796e-06
2.01454e-05		1.14143e-05	3.22581e-05
2.30067e-05		1.14657e-05	3.25733e-05
2.50806e-05	3.28947e-05	1.21183e-05	3.33333e-05
3.30452e-05	3.4965e-05	1.46692e-05	4.06504e-05
4.12425e-05	3.77358e-05	1.87631e-05	4.36681e-05
4.26152e-05	4.04858e-05	2.13545e-05	5.30504e-05
4.51604e-05	4.80769e-05	2.84385e-05	5.46448e-05
4.53945e-05	4.83092e-05	2.91894e-05	7.49064e-05
4.92812e-05	6.57895e-05	3.00376e-05	8.77193e-05
5.06048e-05	7.14286e-05	3.14939e-05	9.34579e-05
5.29256e-05	7.90514e-05	3.60814e-05	0.000147059
5.36827e-05	8.81057e-05	3.75968e-05	0.000149254
5.80249e-05	8.92857e-05	4.30125e-05	0.000163934
5.80856e-05	0.000102564	5.27934e-05	0.000168067
6.4479e-05	0.00010989	5.84417e-05	0.000196078
6.94031e-05	0.000111111	5.84808e-05	0.000207254
7.86953e-05	0.000121457	6.17445e-05	0.00021978
8.32357e-05	0.000134228	6.29696e-05	0.000233918
8.36456e-05	0.000138889	6.36334e-05	0.000263158
8.73426e-05	0.000146341	7.08674e-05	0.000264317
9.35452e-05	0.00015625	7.31095e-05	0.000267857
0.000108924	0.000175439	7.45436e-05	0.00030303
0.000114841	0.000190476	8.29765e-05	0.000333333
0.00011966	0.000196078	8.79165e-05	0.000357143
0.000119774	0.000223214	9.1278e-05	0.00038835
0.000141761	0.000243902	9.5331e-05	0.000392157
0.000155842	0.00026087	0.000108924	0.000483871
0.00017849	0.000319489	0.000117717	0.000508475
0.00022341	0.000405405	0.00013357	0.000740741
0.000239446	0.000451128	0.000140101	0.000756757
0.000287806	0.00047619	0.000144665	0.00108434
0.000293328	0.000491803	0.000172953	0.00114286
0.000325379	0.000510204	0.000184072	0.0012
0.000427829	0.000517241	0.00023048	0.0012844
0.000490243	0.000625	0.000314376	0.0012963
0.00115814	0.000689655	0.000442011	0.00156863
0.00156187	0.00070922	0.000475664	0.00214286
0.00163678	0.000757576	0.00130523	0.00305556
0.00222525	0.000759494	0.00295661	0.00388349
0.0032362	0.000847458	0.00308333	0.00678392
0.00362858	0.000925926	0.00346186	0.00726496
0.00389778	0.000930233	0.00350259	0.00727273
0.00393014	0.00110553	0.00357385	0.0103448
0.00408284	0.00130769	0.00404964	0.0118797
0.00462772	0.0017	0.00530592	0.0119835
0.00463915	0.00307018	0.00566518	0.0148472
0.00496354	0.00333333	0.00651241	0.0162651
0.00515356	0.00366667	0.006536	0.0207692
0.00589198	0.00511364	0.00671036	0.0478469
0.00599336	0.00672269	0.0067672	0.329231
0.00691115	0.008	0.0067782	2.3
0.00711407	0.0106977	0.00701955	2.5
0.00730483	0.0121739	0.00714549	2.8
0.00760756	0.0143478	0.00765793	2.88235
0.00819215	0.0161864	0.00798647	4
0.00826714	0.028	0.0081752	5
0.00829859	0.0383562	0.0100148	7.5
0.00832712	0.062069	0.0100357	7.5
0.00880125	0.0653595	0.0122188	35
0.00880225	0.3	0.0122398	40
0.00884066	1	0.0122435	40
0.00900911	1	0.012669	40.9091
0.0091081	2.5	0.0127188	50
0.00932625	5	0.0132478	65
0.00948446	7.5	0.0134699	79.0123
0.00966557	10	0.0157432	80
0.0100836	25	0.0189141	90
0.0102234	50	0.0209813
0.0113557	65	0.022357
0.0121643	75	0.0241233
0.0122158	85	0.0246309
0.0124098	90	0.0275456
0.012506	90	0.0299053
0.0128302	90	0.0341256
0.0155942		0.0413471
0.0165176		0.0482103
0.0166741		0.0539238
0.0168175		0.0545278
0.01752		0.0647588
0.018864		0.0683894
0.0200666		0.0735244
0.0206462		0.0777117
0.0209252		0.0809023
0.0261214		0.0923614
0.0282501		0.0929674
0.0286048		0.093914
0.0294059		0.0990573
0.0391781		0.0992865
0.0455954		0.102675
0.0494215		0.103645
0.0546704		0.120004
0.0579484		0.149136
0.0600562		0.160734
0.0695038		0.162975
0.0699089		0.165912
0.0944886		0.166981
0.145487		0.167895
0.147629		0.17144
0.153633		0.213988
0.180484		0.214433
0.190107		0.221996
0.196169		0.230615
0.198198		0.259801
0.20235		0.27218
0.203099		0.325941
0.207427		0.344707
0.250679		0.398437
0.273239		0.433026
0.273816		0.441682
0.300204		0.444763
0.339306		0.555796
0.389036		0.753568
0.389164		0.816752
0.402076		0.941583
0.404193		0.99159
0.419267		1.08231
0.451572		1.34325
0.477737		1.6033
0.523368		2.3727
0.628683		3.74575
0.905027		5.15784
0.959571		7.90992
0.960402		10.0818
0.990144		19.2975
1.0326		19.6292
1.49922		20.8254
1.53638		21.9216
2.96108		26.4922
3.16438		32.2987
5.23402		35.4436
5.74571		38.1141
5.94761		39.3556
7.05639		46.6388
7.42619		57.7202
15.6651		60.9897
20.4394		87.3812
40.7758		101.419
58.1841		194.773
58.9895		210.774
74.645		341.112
76.9016
105.354
147.326
153.872
155.676
157.879
234.634
264.318

## Sheet: SupplFigure 2B
	Positive samples [number]
	CM one side positive	CM both sides positive	Histology one side positive	Histology both sides positive
All techniques positive	8	44
			46	46
RT-qPCR & CM/histology positive	0	22
			19	10
CM/histology positive	0	13
			12	3

## Sheet: SupplFigure 2C
	Positive samples [number]
	RT-qPCR one side positive	RT-qPCR both sides positive	AIPF one side positive	AIPF both sides positive
AIPF or RT-qPCR positive at diagnosis (DE)	9	37
AIPF or RT-qPCR positive at diagnosis (DE)			11	26
AIPF or RT-qPCR positive at EOI (RE2)	11	26
AIPF or RT-qPCR positive at EOI (RE2)			10	9
AIPF or RT-qPCR positive at EOT (RE7)	7
AIPF or RT-qPCR positive at EOT (RE7)

## Sheet: SupplFigure 3A
Infiltration
RT-qPCR-ADRN	AIPF
[% rel to IMR32]	[% DTC]
0.0990573	1e-07
1e-07	1e-07
1e-07	1e-07
1e-07	1e-07
1e-07	1e-07
1e-07	1e-07
0.000228624	1e-07
1.25999e-05	1e-07
6.36334e-05	1e-07
0.000427829	1e-07
0.0929674	1e-07
0.00537655	1e-07
0.00691115	1e-07
0.00829859	1e-07
0.0067782	3.78788e-05
5.84808e-05	6.62252e-05
0.00765793	0.000102041
0.00362857	0.000157303
0.0132478	0.000647482
0.441682	0.000773481
0.00884066	0.0009375
0.0100485	0.00142202
0.0155942	0.00147368
0.344707	0.00229167
0.0189141	0.00280788
3.74575	0.00336658
0.246913	0.00454546
0.196169	0.00977778
0.472984	0.0111842
0.389036	0.0259542
0.555796	0.0478469
1.81135	0.5
29.9703	1
26.4922	1.37344
19.2975	1.41879
7.42619	2.5
39.3556	5
26.487	7.5
58.1841	16
101.419	17.2593
20.4394	19.1552
105.354	54.5556
40.7758	59.2818
234.634	63.7815
341.112	64.2424
264.318	69.6746
147.326	83.5873
194.773	90
1e-07	0
1.34325	0

## Sheet: SupplFigure 3B
PHOX2B	TH	CHRNA3	GAP43
-3.76488	-3.42752	-2.07777	-2.55705
-3.14705	-2.83434	-1.80651	-1.84794
-3.05625	-1.9365	-1.75917	-1.77034
-2.45892	-1.75204	-1.71139	-1.73257
-2.07807	-1.22932	-1.70117	-0.486467
-1.96785	-0.82082	-1.42135	-0.369226
-1.59429	-0.70864	-0.733888	0.156758
-1.56452	-0.26363	-0.674548	0.335784
-0.528998	0.401091	-0.598718	0.982067
-0.477733	0.598232	-0.0601203	0.984817
-0.325698	0.687763	0.959027	1.08948
0.263717	1.08589	1.67212	2.41153
1.1564	1.20729	1.70072	2.4484
1.65729	1.74984	2.29978	2.96462
1.94464	1.95974	2.75534	3.30405
1.9887	2.1436	2.96012	3.70313
2.09047	2.96291	2.98336	4.36911
2.29671	3.37284	3.15883	5.13419
3.0154	3.79119	3.83833	5.60902
3.50588	3.89612	4.08466	6.49116
3.5767	4.02269	4.60651	6.78942
4.15801	5.21384	5.59239	6.81059
4.75892	5.52831	6.32105	7.43153
6.05687	6.00268	6.37292	7.46058
6.13713	6.00559	6.86704	7.4831
6.90252	6.22897	7.38695	7.49599
7.16036	6.34991	7.69409	7.83314
7.26897	6.87604	8.08404	8.18598
7.32318	7.41121	8.23994	8.82358
7.43648	7.48333	8.28257	9.04245
7.80921	7.69161	8.47022	9.07782
7.94402	7.69773	8.72454	9.07787
8.06749	7.79111	9.31827	9.214
8.11987	7.83398	9.47121	9.24466
8.28522	7.89654	9.53733	9.48037
8.78552	7.9613	9.68818	9.51359
8.8517	8.09375	9.78004	9.55897
8.93736	8.41213	9.79623	10.0241
9.26141	8.42498	10.108	10.2478
9.61043	8.44013	10.2558	10.5937
9.75847	8.58213	10.5849	10.6453
10.0142	8.64963	10.9913	10.8354
10.1832	8.74367	11.138	10.8631
10.3477	8.88593	11.224	10.9263
10.4325	8.95096	11.3972	11.2661
10.5916	8.96226	11.4937	11.3267
10.9117	9.17251	11.5238	11.3477
11.1878	9.18563	11.7107	11.4711
11.1926	9.21378	11.7404	11.7451
11.7789	9.37661	11.8701	12.1649
11.8182	9.40765	12.0151	12.1781
12.1467	9.43127	12.3052	12.2272
12.1693	9.5647	12.441	12.3878
12.2594	9.6008	12.6	12.4766
12.2746	9.76011	12.633	12.7631
12.4186	9.8356	12.7246	12.7636
12.5545	10.0064	12.7507	12.9395
12.6012	10.0337	12.7831	13.4561
13.254	10.1446	12.7875	13.5503
13.5044	10.3416	13.1146	13.5714
13.5419	10.401	13.2434	13.7214
13.5977	10.498	14.7863	13.7579
13.6107	10.6221	-1.44263	13.7771
13.6353	10.6309		13.8775
13.6831	10.6368		13.9284
13.7458	10.6858		13.9585
13.8562	10.7451		13.9652
13.9132	10.7655		13.9949
13.9601	10.8269		1.47743
14.2318	10.9697
14.3788	11.0614
14.4044	11.1232
14.4609	11.1285
14.6752	11.1622
14.7444	11.4425
14.9249	11.5821
14.9373	11.6886
14.9864	11.691
15.0079	11.7082
15.073	11.8446
15.1669	11.8465
15.2488	12.0205
15.2877	12.0345
15.3036	12.0505
15.4647	12.1302
15.6013	12.2255
15.7786	12.2698
15.8185	12.6368
15.8513	12.7006
15.8516	12.9585
15.8965	13.3017
15.9073	14.649
15.9266	7.09325
15.9549
15.959
15.9834
16.0309
16.1024
16.1241
16.1671
16.1704
16.335
16.3624
16.4337
16.516
16.5352
16.619
16.9376
16.945
16.9664
17.0217
17.033
17.0987
17.1085
17.1674
17.2076
17.3999
17.5242
17.5342
17.6016
17.6259
17.67
17.727
18.1159
18.3506
18.408
18.4997
18.5274
18.5386
18.5965
18.6462
18.6767
18.7142
18.7615
18.9822
18.9881
19.0156
19.3613
19.791
20.4182
20.5385
2.36014

## Sheet: SupplFigure 3C
	RT-qPCR-ADRN markers positive [number of samples]
	All markers pos	PHOX2B only	PHOX2B/GAP43	PHOX2B/GAP43/TH	PHOX2B/TH	TH only	GAP43 only	CHRNA3 only	PHOX2B/CHRNA3/TH	GAP43/TH	PHOX2B/CHRNA3/GAP43	CHRNA3/GAP43	PHOX2B/CHRNA3	CHRNA3/GAP43/TH
	54	51	14	13	11	9	8	3	3	2	2	0	0	0
Heatmap:
PHOX2B	1	1	1	1	1	0	0	0	1	0	1	0	1	0
CHRNA3	1	0	0	0	0	0	0	1	1	0	1	1	1	1
GAP43	1	0	1	1	0	0	1	0	0	1	1	1	0	1
TH	1	0	0	1	1	1	0	0	1	1	0	0	0	1

## Sheet: SupplFigure 4C
MES positive	MES negative
Cells [number]	Cells [number]
5860000	3800000
4360000	4230000
5090000
4630000	5930000
4400000	3150000
1140000	3400000
2440000	3010000
4510000	5310000
6870000	3370000
5960000	3090000
3680000	3440000
4480000	4010000
4220000	5750000
7360000	4890000
6540000	2470000
5520000	4130000
3280000	4700000
2210000	3740000
6270000	6240000
5120000	2410000
1920000	4700000
3200000	4010000
5300000	4480000
4560000	3350000
2830000	3290000
3620000	5530000
5530000	3740000
2250000	3160000
4620000	3560000
3290000	4320000
3440000	6690000
2030000	5940000
5360000	2710000
2690000	4000000
2250000	3820000
4460000	4970000
2290000	3680000
4850000	4590000
1620000	2480000
5150000	3770000
1670000	2650000
3440000	3350000
990000	2940000
3580000	4080000
5900000	1460000
1210000	4400000
3590000	2680000
3600000	2320000
2880000	7060000
1650000	6590000
1690000	3190000
1750000	4230000
820000	7970000
3960000	5260000
3830000	2890000
3290000	3030000
3410000	2900000
1640000	3520000
4070000	3610000
4750000	3720000
5410000	4800000
3830000	3950000
0	3950000
2480000	3790000
4750000	3460000
3780000	5150000
3950000	3550000
5570000	4610000
3180000	2930000
2160000	1390000
130000	1280000
2210000	4900000
0	3690000
1730000	5040000
2320000	7550000
2550000	6150000
770000	3340000
1840000	4080000
1520000	5890000
1040000	4600000
530000	3850000
1610000	5770000
430000	5610000
1350000	3370000
2090000	3700000
1420000	4360000
2380000	4070000
1350000	3370000
1350000	4740000
1200000	5480000
850000	3150000
2420000	3460000
2950000	2090000
2640000	1740000
3110000	4010000
1570000	4450000
3040000	2180000
2070000	6200000
2400000	4690000
2580000	5310000
2400000	4310000
1890000	3760000
2730000	3890000
2240000	4460000
1580000	1540000
810000	1290000
480000	2350000
	2820000
	2800000
	1070000
	2690000
	970000
	1880000
	1310000
	1500000
	2570000
	1780000
	710000
	1950000
	2130000
	1610000
	2210000
	1640000
	2000000
	730000
	3680000
	2250000
	2330000
	3070000
	1340000
	2340000
	2500000
	2400000
	2260000
	1910000
	1650000
	1990000
	2490000
	1980000
	2540000
	2330000
	2530000
	670000
	670000
	1510000
	2320000
	2090000
	2560000
	1590000
	1710000
	1370000
	810000
	1640000
	1110000
	2720000
	1030000
	237000
	1820000
	1730000
	1070000
	1700000
	2080000
	1340000
	1040000
	1060000
	1130000
	1940000
	2500000
	900000
	2260000
	2410000
	920000
	2770000
	1260000
	2350000
	1790000
	2030000
	2510000
	2820000
	2340000
	1900000
	2600000
	1790000
	2630000
	2180000
	1870000
	2710000
	2000000
	1990000
	2220000
	1880000
	1190000
	2170000
	2300000
	2030000
	2720000
	2910000
	3100000
	2170000
	1350000
	1590000
	1200000
	680000
	940000
	1070000
	1300000
	1080000
	1610000
	1290000
	1170000
	1080000
	750000
	2910000
	2300000
	2240000
	1030000
	1020000
	3050000
	1130000
	1300000
	890000
	1810000
	0
	2030000
	2880000
	1000000
	2970000
	2290000
	2860000
	2600000
	2660000
	790000
	2530000
	2720000
	2340000
	2790000
	1900000
	2310000
	1590000
	2530000
	1180000
	2870000
	2630000
	2220000
	1880000
	810000
	970000
	1020000
	3500000
	2440000
	1780000
	1050000
	2340000
	1060000
	990000
	2360000
	1990000
	2460000
	2180000
	2590000
	3040000
	5000000
	1970000
	2160000
	1160000
	2020000
	3230000
	3470000
	3170000
	1890000
	990000
	1370000
	1240000
	2420000
	1380000
	1060000
	2250000
	1310000
	1810000
	2640000
	3020000
	1260000
	910000
	1140000
	1520000
	1100000
	2720000

[truncated: 2 more sheets: SupplFigure 5A, SupplFigure 5B]
